# Supplementary material for: Hierarchically Assembled Plasmonic Metal-Dielectric-Metal Hybrid Nano-Architectures for High-Sensitivity SERS Detection
Source: Nanomaterials (Basel). 2022 Jan 26;12(3):401. doi: 10.3390/nano12030401 (PMC8838151; doi:10.3390/nano12030401)
Supplement: Supplementary file 1 [file nanomaterials-12-00401-s001.zip]

Archive with 1 entries (1 files):
- nanomaterials-1564432-supplementary.pdf
